# Supplementary material for: Cis-regulatory sequence variation and association with Mycoplasma load in natural populations of the house finch (Carpodacus mexicanus)
Source: Ecol Evol. 2013 Feb 7;3(3):655–66. doi: 10.1002/ece3.484 (PMC3605853; doi:10.1002/ece3.484)
Supplement: Supplementary file 2 [file ece30003-0655-SD2.txt]

Supplementary Information
 
Supplementary Figure1 
 
Supplementary Figure1 
IndividualFST estimates (y-axis) and their corresponding p-values (x-axis scaled as 
2*abs(0.975-0.5)) for allSNPs identified in thethreegenes when analysed with the
BAYESFSTmethod (Beaumontand Balding 2004). Theverticaldashed red line
indicates thethreshold for significance(p = 0.05). Values to therightof thevertical
bar would besignificantatthe0.05 level. TheSNPs associated with pathogen load 
areindicated in green (SNP1558) and red (SNP1620). Supplementary Figure2 
a (HSP90αAlabama) 
 
 
b (HSP90αArizona) 
 Supplementary Figure2 continued 
c(LCP1Alabama) 
 
 
 
d (LCP1Arizona) 
 
 
 Supplementary Figure2 continued 
 
Supplementary Figure2 
Plots of pair-wiselinkagedisequilibriumbetween SNPs with minor allelefrequency > 
10% located within each of thegenes HSP90α(a, b) and LCP1(c, d)for theAlabama
population (a, c) and theArizonapopulation (b, d), respectively. Thehorizontalbar 
indicates thesequenced region and theverticallines show positions of SNPs with 
minor allelefrequency > 10% along thestretch. SNP numbers aregiven below the
horizontalbar and numbers within diamonds denotether2-values. Thelevelof LD is 
also indicated by theshading of thediamond representing aSNP pair, thedarker the
shading thehigher theLD (whiteindicates r2-values = 0 and black indicates r2-values 
= 1).CD74did only contain asinglepair of SNPs with MAF >10 % and is therefore
omitted fromthefigure. Supplementary Figure3 
 
Supplementary Figure3 
Schematicof therelativeposition of primers for each of thethreegenes. Primer 
sequences aregiven in Supplementary Table1. Forward primers arein red and 
reverseprimers in blue. Black horizontalbars indicatethesequenceregion analyzed 
for each gene. Supplementary Table1.
Primer combinations used for amplification of theupstreamregion of thethree
candidategenes. As aresultof varying GC contentand severalpolymorphiclength 
variants morethan oneprimer combination had to beused to cover theregion. The
specificPCR settings for each amplicon areavailableupon request. For approximate
locations seeSupplementary Figure3. 
 
CD74primercombinations 
  
1F GTCTAGGGATTGAGCACAGC
1R ATGACCAGCCTCAGCCATAA
  
2F AACATGGGTGATAATCTGGG
2R TTACACAATGTCCCAGAGCA
  
3F TGCTCTGGGACATTGTGTAA 
3R GCACAGTGCCAGGGTACAT
  
HSP90α primercombinations 
  
1F GATGCAGATCATTCTCCTGA 
1R CCTACATAGCTATGCAGTTA 
  
2F TCCCAGATGAACTGGCAAAG
2R CACCTGCGCACACACAGAG
  
3F CTAAGCTGTGATTCACCCGG 
3R GCAGCGAGTGACGTCATCCG
  
4F CGGATGACGTCACTCGCTGC
4R GCGTCAGTGAAGRGAGCAGC
  
5F ACTAGAGAGGGTACAGCGGA
5R GGAAACCGAGCAGCTCCTTG
  
LCP1 primercombinations 
  
1F ACTTCAGCCTGTCACTTCCA 
1R CCATCTGCTTCTTCATGCAC 
  
2F GTTAGATCCATAGTCTTCCC 
2R GCACTCACCAACTTTGCTGA 
